# Supplementary material for: De-climatizing food security: Lessons from climate change micro-simulations in Peru
Source: PLoS One. 2019 Sep 27;14(9):e0222483. doi: 10.1371/journal.pone.0222483 (PMC6764669; doi:10.1371/journal.pone.0222483)
Supplement: S1 File — All tables in this paper can be replicated using STATA v12 and later with the dataset and program included here. (ZIP) [file pone.0222483.s001.zip]

Archive with 2 entries (2 files):
- b_estimaciones_clima_can_prov.dta
- Anriquez Toledo - PLOS Replicate.do
