# Supplementary material for: De-climatizing food security: Lessons from climate change micro-simulations in Peru
Source: PLoS One. 2019 Sep 27;14(9):e0222483. doi: 10.1371/journal.pone.0222483 (PMC6764669; doi:10.1371/journal.pone.0222483)
Supplement: S1 File — All tables in this paper can be replicated using STATA v12 and later with the dataset and program included here. (ZIP) [file pone.0222483.s001.zip › Anriquez Toledo - PLOS Replicate.do]

********************************************************************
** Follow instructions to replicate results of paper:
** "De-climatizing food security: Lessons from climate change micro-simulations in Peru"
** by Gustavo Anríquez and Gabriela Toledo
** Author of This STATA do file mostly Ms. Toledo with the help of Mr. Anriquez
** Some Spanglish unfortunately present below...
********************************************************************


*********************************************************************
********  Este do hace análisis y regresiones para la data unida ****
*********************************************************************


clear


*** define your working directory
mac def dir "C:\"
cd  "$dir"

use "$dir\b_estimaciones_clima_can_prov.dta", clear 

** If you use yeare 48 you are doing simulations over RCP 4.5 (see text) with yeare=49 you will do simulations 
mac def yeare=48

cap log close
*log using yields3, replace

***************************************************************************************
******** Create Important Variables ***********************************************
***************************************************************************************

** Variables Producción en Índices
* g double iqt_agric=ln(q1/qo)*(alfai_soc+alfai_prod)/2
* gen double iqt2=(exp(iqt)-1)*100
* ipt_agric=ipt_agric+ln(p1`x'_po)*(alfai_soc`x'+alfai_prod`x')/2
* gen double ipt2=(exp(ipt_)-1)*100
* gen lyt=ln(iqt2/tiertrab)
* replace lyt=10^-8 if iqt2==0

** Variables Producción en Índices

gen ipqpc= (exp(iqt_ag+ipt_ag))/mieperho
replace ipqpc=0 if ipqpc==. 
label var ipqpc "Índice de Producción Per cápita exp(iqt+ipt)/nph"
*sacar table año if año, c(mean ipqpc sd ipqpc n ipqpc)

set seed 0
** Consumo calórico total por persona (2 con calorías fuera del hogar imputadas por individuo que trabaja fuera del hogar)
gen lcalc=ln(caltotper2)
replace lcalc=10^-8 if caltotper2!=. & lcalc==.
label var lcalc "LN Consumo calórico total por persona"
drop if lcalc<1 

* Share Ingreso Agrícola

gen shingagri=. 
replace shingagri=(ing_yagro)/inghog2d2*100
replace shingagri=100 if shing>100
replace shingagri=abs(shingagri) if shin<0 & shin>-100
replace shingagri=100 if shin<-100 
label var shingagri "Share Ingreso Agrícola"

g shing_ipqpc=shingagri*ipqpc

***************************************************************************************
******** Ag Productivity Regression *********************************************
***************************************************************************************
** TODO CLIMA 
drop *_sd

mac def  yieldvars="lntiertrab t_lntagri  t_lngastrab ia_lngastagricst ia_lngastpecu rie_tec rie_grav rie_pozo  jh_hombre lnjh_esc_años lnjh_edad lnjh_edad2 jh_id_originario shingagri lh_npers h_ecdepen infraindex equino vacuno auquenido ah_motocicleta ah_autocamio alt lat sierr selva a2007-a2012 i.dpto"

mac def clima5 "tmaxr_costa tmaxr_sierr tmaxr_selva dtmax_costa dtmax_sierr dtmax_selva tmeanr_costa tmeanr_sierr tmeanr_selva dtmean_costa dtmean_sierr dtmean_selva ppsumr_costa ppsumr_sierr ppsumr_selva dppsum_costa dppsum_sierr dppsum_selva ppsir_costa ppsir_sierr ppsir_selva dppsi_costa dppsi_sierr dppsi_selva "

gen tmeanr_costa_alt=tmeanr_costa * alt 
gen tmeanr_sierr_alt=tmeanr_sierr * alt 
gen tmeanr_selva_alt=tmeanr_selva * alt 
gen dtmeanr_costa_alt=dtmean_costa * alt 
gen dtmeanr_sierr_alt=dtmean_sierr * alt 
gen dtmeanr_selva_alt=dtmean_selva * alt 


gen tmaxr_costa_alt=tmaxr_costa * alt 
gen tmaxr_sierr_alt=tmaxr_sierr * alt 
gen tmaxr_selva_alt=tmaxr_selva * alt 
gen dtmaxr_costa_alt=dtmax_costa * alt 
gen dtmaxr_sierr_alt=dtmax_sierr * alt 
gen dtmaxr_selva_alt=dtmax_selva * alt 

mac def clima13 "tmeanr_sierr_alt  dtmeanr_sierr_alt "

/* clima 13 is the best */

mac def climavars  "$clima5 $clima13" 

*su $climavars

qui tab dpto, gen(ddpto)
qui drop ddpto1
/* insumos agrícola + riego*/ mac def inputs "lntiertrab t_lntagri  t_lngastrab ia_lngastagricst ia_lngastpecu rie_tec rie_grav rie_pozo"
/* características productor*/ mac def farmer "jh_hombre lnjh_esc_años lnjh_edad lnjh_edad2 jh_id_originario"
/* características del hogar */  mac def hhchar "lh_npers h_ecdepen shingagri"
/* capital de trabajo*/ mac def hhk "equino vacuno auquenido infraindex ah_motocicleta ah_autocamio"
/* altitud/longitud/latitud*/ mac def geofe "alt lat sierr selva a2007 a2010 a2012 ddpto*"
/* año y region natural*/  
/* clima $climavars  */ 

*************************
/* Table 3 in text */
reg lyt ///
$inputs $hhk $farmer $hhchar  $climavars $geofe  /// 
/*if area==2 */, vce(clu conglome)

/* Tabla 12*/
table año if e(sample), c(mean iqt_ag sd iqt_ag n iqt_ag) row

 qui {
 local ll_0=e(ll_0)
 local ll=e(ll)
 local aic=-2*`ll'+2*e(rank)
 local lnN=ln(e(N))
 local bic=-2*`ll' + `lnN'*e(rank)
}

/* Table 13. */
outreg2 using regprod_completa /* regprod_prov_cnr*/,  replace stat(coef, tstat) addstat( ll_0, e(ll_0), ll, e(ll), aic, `aic',  bic, `bic')  excel /*drop(i.dpto)*/
estimates store r1

mat ROB = J(1,6,.)
mat ROB[1,1]=`ll'
mat ROB[1,2]=e(r2)
mat ROB[1,3]=e(r2_a)
mat ROB[1,4]=`aic'
mat ROB[1,5]=`bic' 

rego  lyt $inputs \ $hhk \ $farmer \ $hhchar \ $climavars \ $geofe , vce(clu conglome)
mat A= e(shapley_perc)
mat ROB[1,6]=A[1,5] 
mat colnames ROB= LL R2 A_R2 AIC BIC ClimR2
mat l ROB

***************************************
/*
/* Table 4 in text*/
 
mac def climv "tmax tmean ppsum ppsi"
mac def ecoreg "costa sierr selva"
foreach cli in $climv {
foreach eco in $ecoreg {
 lincom `cli'r_`eco'/38+37/38* d`cli'_`eco'
}
}
qui su alt if e(sample) & sierra
qui local alts =r(mean)
lincom tmeanr_sierr/38+tmeanr_sierr_alt*`alts'/38+ 37/38* dtmean_sierr+37/38*dtmeanr_sierr_alt*`alts'
*/


*****************************************************************************************************************************
******** Predict Productivity with climate vars **************************************************************
*****************************************************************************************************************************¨

* predicciones 
g r1s=e(sample)
predict lytp if e(sample)
gen y_err = (exp(lyt)-exp(lytp))

******** Regresiono Varianza de los Yields contra los efectos fijos y variables climáticas **********************************
gen lyt_var=ln((y_err)^2)

reg lyt_var  ///
/* variables climáticas */  $yieldvars  /*var_lppsum */
estimates store r2
outreg2 using regprod_nc ,  append excel drop(i.dpto)
gen r2s=e(sample)

* Climate Risk 
predict double crisk if e(sample)
replace crisk=0 if crisk==. & area==2
sum crisk

******** Generate Vars from predicted productivity *****************************
******** Genero VARIABLES A PARTIR DE la productividad predicha *************************

* Índice del valor de la producción agrícola construído a partir de la predicción
gen iqt2p=exp(lytp)*tiertrab
gen iqt_agp=ln(iqt2p/100+1)
gen ipqpcp= (exp(iqt_agp+ipt_ag))/mieperho
replace ipqpcp=0 if ipqpcp==. /* donde no hay producción toma el valor 0*/

* Interacción del ipqpc predicho con Share de ingreso agrícola 
gen shing_ipqpcp=shingagri*ipqpcp
replace shing_ipqpcp=0 if shingagri==.
sum ipq* if r1s==1,d

* Nuevo Share Ingreso Agrícola Predicho 
g camb=(ipqpcp-ipqpc)/ipqpc if e(sample)
g shingagrip=shingagri*(1+camb)
*replace shingagrip=100 if shingagrip>=100 & shingagrip!=. /*desde el percentil 95% está sobre 100 */
replace shingagrip=0 if area==2 & shingagrip==. 
su shingagrip, d

* Nueva interacción del ipqpc Predicho con Share de ingreso agrícola Predicho
g shingp_ipqpcp=shingagrip*ipqpcp
label var shingp_ipqpcp "Share Ingreso Agrícola Predicho por IPQPC Predicho"

* Fixed Effects
tab dpto, gen(dpto_)
drop dpto_1 dpto_7
gen byte one=1

su lyt* ipq* shing* if r1s==1

*******************************************************************************************************************************************************************
******** Consumption Regression System *********************************************************************************************************************
*******************************************************************************************************************************************************************
gen dhogag= (hogag==1 | hogag==3)
*** La regresión es Log-Lineal con corrección por Heterocedasticidad
mac def xvars "crisk dhogag jh_hombre jh_esc_años jh_edad jh_edad2 jh_ec_casconv jh_ec_viudo jh_id_originario h_ecdepen h_naeq h_pmuj h_esc_mean_hog_años infraindex aindex2 desercion aa_vasoleche aa_cpopular shingagrip ipqpcp ypc_noag sierra selva a2007-a2012 dpto_* one"
****************************************************************************************************************************************
**************** ML Just & Pope ********************************************************************************************************
****************************************************************************************************************************************

sum lcalc if r1s==1
capture program drop mljp
program mljp
  version 10.1
  args lnf xb lnsigma2
  local y "$ML_y1"
  quietly replace `lnf' = ln(normalden(lcalc, `xb', exp(0.5*`lnsigma2')))
end 

ml model lf mljp (xb: $xvars , nocons) (lnsigma2: $xvars  , nocons) if area==2 /*& lcalc>1*/
ml maximize , difficult 

estimates store ml
gen mls=1 if e(sample)
outreg2 using conscal_prov_compl, replace stat(coef, tstat) excel /*drop(dpto_*)*/


/* Mejor estimador de la desviación estándar de las calorías */
predict double lnsigma2p if e(sample), eq(lnsigma2)
gen double s2ip=exp(lnsigma2p)
gen double sip=s2ip^(1/2)

/* Predicción de las calorías*/
predict lcalcp if e(sample), eq(xb)
su lcalc*
/******* ELASTICITIES ***************************************************************************************/
estimates restore ml

*** ELASTICIDADES Ingreso Agrícola e Ingreso No Agrícola *********************************************************
/* Tabla 15
qui { 
      su ypc_noag if e(sample) & año==2012
      local ypcnmn=r(mean)
	  su  ipqpc if e(sample) & año==2012
	  local iqpcmn=r(mean)
	  su shingagri if e(sample) & año==2012
	  local shingmn=r(mean) 
	  su shing_ipqpc if e(sample) & año==2012
	  local shingipq=r(mean) 
}  	  

dis "Elast Y noag= " _b[ypc_noag]*`ypcnmn'
dis "Elast Y ag= " (_b[ipqpc] )* `iqpcmn'
dis "yagmean " `iqpcmn'

cap drop quintil
xtile quintil=inghog2d2 [aw=factor07] if año==2012, nq(5)

*** ELASTICIDADES por quintil de ingreso para Ingreso Agrícola e Ingreso No Agrícola *****************************
forval i=1/5 {
  qui: su ypc_noag if quintil==`i' & e(sample) & año==2012
  local ypcn_q = r(mean)
  dis "Elast Ingreso NO Agrícola Quintil_`i' = " _b[ypc_noag]*`ypcn_q'
}
forval i=1/5 {
  qui: su ipqpcp if quintil==`i'  & e(sample) & año==2012
  local yag_q=r(mean)
  dis "Elast Ingreso Agrícola  ipq_quintil_`i'  = " (_b[ipqpc]  )* `yag_q'
}

exit*/

*****************************************************************************************************************************************************************************************************
******** SIMULATED CLIMATE VARS*************************************************************************************************************************************************************
*****************************************************************************************************************************************************************************************************
gen nw=factor07*mieperho
mac def year=2012

** EJERCICIO 1: Para el año 2012 reemplazar las variables de clima del escenario 4.5 año 2048 *************************************
mac def aoc=2000+$yeare
sum $climavars if año==$year  & area==2
** tabla 22 (x2x3) clima observado
*table dominio  [aw=factor07] if año==2012 & r1s==1, c(sum factor07 n ppsumr mean ppsumr mean tmaxr mean tmeanr) row 

foreach var1 in tmaxr dtmax tmeanr dtmean ppsumr dppsum ppsir dppsi tmaxsir dtmaxsi tminsir dtminsi vc_tmeanr vc_tmaxr vc_ppsumr {
local yeare=$yeare
egen `var1'`yeare'_aux=mean(`var1') if año==$aoc, by(prov)
egen `var1'`yeare'=mean(`var1'`yeare'_aux), by(prov)
replace `var1'=`var1'`yeare' if año==$year   
foreach var2 in costa sierr selva {
replace `var1'_`var2'=`var1'`yeare'*`var2' if año==$year   & area==2
}
}
replace tmeanr_sierr_alt=sierra*tmeanr_sierr*alt if año==$year   & area==2
replace dtmeanr_sierr_alt=sierra*dtmean_sierr * alt if año==$year   & area==2


** tabla 22 (x2x3) lista
local yeare=$yeare
*table dominio  [aw=factor07] if año==2012 & r1s==1, c(n ppsumr`yeare' mean ppsumr`yeare' mean tmaxr`yeare' mean tmeanr`yeare') row 

** Predigo rendimientos
estimates restore r1
predict slytp if e(sample)

**Generate changes, simulation vs baseline
** genero cambios simulación vs baseline
gen lytd=slytp-lytp
/*gen lytd1=slytp-lyt
gen lytd2=(slytp-lyt)/lyt*/
/* Tabla 23 --> mostrando diferencia simple logs y c/r a la predicción y el número de hogares expandido */
*table dominio [aw=factor07] if año==2012 & mls==1 & r1s==1, c(sum factor07 mean lyt mean lytp mean slyt mean lytd) row

**** Generate Predicted and Simulated Variables
**** Genero VARIABLES PREDICHAS Y SIMULADAS SIPQPCP, SHINGP_SIPQPCP: ***************************************************************
*** Variables de Producción
* SIPQPCP: Índice de Valor de la Producción Predicho y Simulado
gen siqt2p=exp(slytp)*tiertrab
gen siqt_agp=ln(siqt2p/100+1)
** índice del valor de la producción agrícola 
gen sipqpcp= (exp(siqt_agp+ipt_ag))/mieperho
* donde no hay producción toma el valor 1
replace sipqpcp=0 if sipqpcp==. & area==2 /* & mls==1*/
* comparo el índice de valor de la producción con su simil predicho y obtengo el porcentaje de cambio
su ipqpc ipqpcp sipqpcp /*if mls==1*/
*su ipqpc ipqpcp sipqpcp if mls==1, d
* las variables que me sirven aquí son: scrisk y sipqpcp 
gen ipqpcp_aux=ipqpcp
replace ipqpcp=sipqpcp
* cambio simulación: cambio porcentual con respecto a la predicción
g ipqd=(sipqpcp-ipqpcp_aux)/ipqpcp_aux

/* Tabla 24 --> definir qué cambio mostrar*/
*table dominio [aw=factor07] if año==$year & e(sample), c(sum factor07 mean ipqpc mean ipqpcp_aux mean sipqpc mean ipqd) row

***** Generando el Share del Ingreso Agrícola Predicho y simulado
g camb2=(sipqpcp-ipqpcp)/ipqpcp if r1s==1
g sshingagrip=shingagrip*(1+camb2)
replace sshingagrip=100 if sshingagrip>=100 & sshingagrip!=. /*desde el percentil 95% está sobre 100 */
replace sshingagrip=0 if area==2 & sshingagrip==. 
su sshingagrip, d
gen shingagrip_aux=shingagrip
replace shingagrip=sshingagrip 
sum *shingagri* /*if mls==1*/

** SLCALCP: Predigo nueva esperanza de consumo calorías per cápita con simulación variables climáticas
estimates restore ml
predict double slcalcp if e(sample) 
gen slcalc2=lcalcp+ _b[ipqpcp]*(sipqpcp-ipqpcp_aux)
sum *lcalcp*

g calc=caltotper2 if e(sample) & año==$year
g calcp=exp(lcalcp) if e(sample) & año==$year
g scalcp=exp(slcalcp) if e(sample) & año==$year
gen cald=(scalcp-calcp)/calcp if e(sample) & año==$year

/* Tabla 25 -->  cambio porcentual c/r a la predicción */
*table dominio [aw=nw] if año==$year & e(sample), c(sum nw median calc median calcp median scalcp  median cald ) row
*table dominio [aw=nw] if año==$year & e(sample) , c(mean calc mean calcp mean scalcp  mean cald  ) row 
*table ndepto if selva==1,c(median calc median calcp median scalcp median cald  mean cald ) row

* Comparación Calorías vs Simulación 
/* Gráfico calorías */
*twoway kdensity calcp [aw=nw] if area==2 & scalcp<5000 & calcp<5000 & año==$year & mls==1 || kdensity scalcp [aw=nw] if area==2  & scalcp<5000 & calcp<5000 & año==$year & mls==1 ,  legend( label ( 1 "real") label( 2 "Canes 8.5" )) title(Calorías por persona)

** SIP: Predigo nueva esperanza de consumo calorías per cápita con simulación variables climáticas
estimates restore ml
predict double slnsigma2p if e(sample), eq(lnsigma2)
gen double ss2ip=exp(slnsigma2p)
gen double ssip=ss2ip^(1/2)


******************************************************************************************************************************************************************************
****** Ahora con la regresión Final Predecir el Consumo Calórico kilocal y var sigma_i ****************************************************************************************
****** Now with consumption resgression predict consumption and its variance
*******************************************************************************************************************************************************************************
qui {
gen ingpc=inghog2d2/mieperho
xtile k5=ingpc [aw=nw] if año==$year & area==2, n(5)
gen u0=(lcalcp<ln(mder))
gen u1=(slcalcp<ln(mder))
} 
********* VARIABLES REALES *****************************************************
drop if dominio==8
* DEFICIT CALORICO
rename defcalmder2 defcal
label define dcal 0 "sin déficit calórico" 1 "con déficit calórico"
** PROBIT DÉFICIT CALÓRICO
mac def xvarsp2 "crisk dhogag jh_hombre jh_esc_años jh_edad jh_edad2 jh_ec_casconv jh_ec_viudo jh_id_originario h_ecdepen h_naeq h_pmuj h_esc_mean_hog_años infraindex aindex2 desercion aa_vasoleche aa_cpopular shingagrip ipqpcp ypc_noag sierra selva "
probit defcal $xvars if mls==1 & año==$year, nocons
outreg2 using probdefcal, replace drop(dpto_*) stat(coef, tstat) excel
** margins, dydx($xvarsp2)

* Vulnerability 
gen vuln=normal( (ln(mder)-lcalcp)/ sip )  /* Vuln es la probabilidad de la familia de estar desnutrido (requerimiento mínimo menos las calorías predichas percapita)/la desv estándar predicha */
* Vulnerability DUMMY 
gen byte dvuln=(vuln>0.4) if mls==1 /*Variable vulenerable=1 /no vulnerable=0*/
label define vul 0 "no vulnerable" 1 "vulnerable"
label value dvuln vul

******** PREDICCIONES MODELO ***************************************************
* DEFICIT CALORICO PREDICCIÓN
* Caloric Deficit
gen caltotp=exp(lcalcp)  if mls==1
gen defcalp=(caltotp<mder)  if mls==1
replace defcalp=. if lcalcp==. 
label value defcalp dcal

********* Simulations *********************************************************
* Simulated caloric deficit
gen scaltotp=exp(slcalcp)  if mls==1

gen sdefcalp=(scaltotp<mder)  if mls==1
replace sdefcalp=. if slcalcp==. 
label value sdefcalp dcal

sum sdefcalp slcalcp scaltotp, d
sum defcalp lcalcp caltotp, d


* VULNERABILIDAD CON SIMULACION
gen svuln=.
replace svuln=normal( (ln(mder)-slcalcp)/ ssip )  
* DUMMY VULNERABILIDAD
gen byte dsvuln=(svuln>0.4)  if mls==1 /*Variable vulnerable=1 /no vulnerable=0 with simulated clima*/
label value dsvuln vul

** COMPARACIONES ***************************************************************
********* POR DOMINIO *****************************************************
*tabla 22
local yeare=$yeare

table dominio  [aw=factor07] if año==2012 & r1s==1, c(n ppsumr`yeare' mean ppsumr`yeare' mean tmaxr`yeare' mean tmeanr`yeare') row 

* tabla 23
*******************************************
/* Table 5 in text */
*******************************************
table dominio [aw=factor07] if año==2012 & mls==1 & r1s==1, c(sum factor07 mean lyt mean lytp mean slyt mean lytd) row

* tabla 24
table dominio [aw=factor07] if año==$year & r1s==1, c(sum factor07 mean ipqpc mean ipqpcp_aux mean sipqpc mean ipqd) row

* tabla 25
** Medians
table dominio [aw=nw] if año==$year & mls==1 , c(sum nw median calc median calcp median scalcp  median cald ) row
** Appendix 4.4 Means
table dominio [aw=nw] if año==$year & mls==1 , c(sum nw  mean calc mean calcp mean scalcp  mean cald  ) row 
exit
***** TABLAS *******************************************************************
/* deficit calórico versus vulnerabilidad: incidencia personas y, hogares */


***************************************
/* Table 7 in text*/
****************************************
* tabla 16 
/* # of people */
table defcal dvuln if año==$year & mls==1 , c(sum nw) f(%10.0fc) row col
/* Mean Calories */
table defcal dvuln [aw=nw] if año==$year & mls==1 , c(sum nw mean caltotper) f(%10.0fc) row col
gen pobre=(pobreza!=3)
/* tabla 18*/
table dominio [aw=nw] if año==$year & mls==1 , c(sum nw mean pobre mean defcal mean dvuln mean calc) f(%10.4fc) row col
table dominio  if año==$year & mls==1 , c(sum nw) f(%12.0fc) row col

/* promedios simulados: defcal , vulnerabilidad , calorías */
table dominio [aw=nw] if año==$year & mls==1 , c(mean sdefcal mean dsvuln mean scalc ) f(%10.4fc) row col

* tabla 17 simulados: defcal vs vuln
gen dsvuln2=dsvuln
table sdefcal dsvuln if año==$year & mls==1 , c( sum nw )  f(%12.0fc) row col
table sdefcal dsvuln [aw=nw] if año==$year & mls==1 , c( sum nw mean scalc mean dsvuln2)  f(%12.5fc) row col
table sdefcal dsvuln if año==$year & mls==1 , c( sum nw)  f(%12.0fc) row col

* tabla defcal 19: baseline vs simulado
table dominio if año==$year & mls==1 , c( sum nw )  f(%12.0fc) row col
table dominio [aw=nw] if año==$year & mls==1,  c( sum nw mean defcal mean defcalp mean sdefcal)  f(%12.4fc) row col

* tabla 20: vulnerabilidad baseline vs simulado
table dominio [aw=nw] if año==$year & mls==1,  c(sum nw mean vuln mean svuln)  f(%12.4fc) row col


table dominio [aw=nw] if año==$year & mls==1,  c(sum nw mean dvuln mean dsvuln)  f(%12.4fc) row col
table dominio if año==$year & mls==1,  c(sum nw)  f(%12.0fc) row col

table dvuln  dsvuln if año==$year & mls==1 , c(sum nw n nw) f(%10.0fc) row col


** PROBIT VULNERABILIDAD tabla 21
mac def dptos "dpto_2 dpto_3 dpto_4 dpto_5 dpto_6 dpto_8 dpto_9 dpto_10 dpto_11 dpto_12 dpto_13 dpto_14 dpto_15 dpto_16 dpto_17 dpto_18 dpto_19 dpto_20 dpto_21 dpto_22 dpto_23 dpto_24 dpto_25"
mac def xvarsp "crisk dhogag jh_hombre jh_esc_años jh_edad jh_edad2 jh_ec_casconv jh_ec_viudo jh_id_originario h_ecdepen h_naeq h_pmuj h_esc_mean_hog_años infraindex aindex2 desercion aa_vasoleche aa_cpopular shingagrip ipqpcp ypc_noag sierra selva  $dptos one"
mac def xvarsp2 "crisk dhogag jh_hombre jh_esc_años jh_edad jh_edad2 jh_ec_casconv jh_ec_viudo jh_id_originario h_ecdepen h_naeq h_pmuj h_esc_mean_hog_años infraindex aindex2 desercion aa_vasoleche aa_cpopular shingagrip ipqpcp ypc_noag sierra selva $dptos one"
*mac def xvarsp "crisk dhogag jh_hombre jh_esc_años jh_edad jh_edad2 jh_ec_casconv jh_ec_viudo jh_id_originario h_ecdepen h_naeq h_pmuj h_esc_mean_hog_años infraindex aindex2 desercion aa_vasoleche aa_cpopular shingagrip ipqpcp ypc_noag sierra selva    one"
*mac def xvarsp2 "crisk dhogag jh_hombre jh_esc_años jh_edad jh_edad2 jh_ec_casconv jh_ec_viudo jh_id_originario h_ecdepen h_naeq h_pmuj h_esc_mean_hog_años infraindex aindex2 desercion aa_vasoleche aa_cpopular shingagrip ipqpcp ypc_noag sierra selva  one"
probit dvuln $xvarsp if mls==1 & año==$year, nocons   vce(clu conglome)
outreg2 using probvuln, replace  stat(coef, tstat) excel
margins, dydx($xvarsp2)
outreg2 using probvuln, append  stat(coef, tstat) excel
*probit dvuln $xvarsp if mls==1 , nocons   vce(clu conglome)

exit
